# Supplementary material for: Signal-Retaining Autophagy Indicator as a Quantitative Imaging Method for ER-Phagy
Source: Cells. 2023 Apr 11;12(8):1134. doi: 10.3390/cells12081134 (PMC10136497; doi:10.3390/cells12081134)
Supplement: Supplementary file 1 [file cells-12-01134-s001.zip]

Archive with 3 entries (3 files):
- File S1-ImageJMacro.txt
- File S2- Python script.txt
- Supplementary figures.pdf
